# Supplementary material for: Mitochondrial genome comparison reveals the evolution of cnidarians
Source: Ecol Evol. 2023 Jun 13;13(6):e10157. doi: 10.1002/ece3.10157 (PMC10261974; doi:10.1002/ece3.10157)
Supplement: Supplementary file 5 — Table S1. –S2. [file ECE3-13-e10157-s002.xlsx]

## Sheet: Table S1
Table S1 Species used in this study and the respective accession numbers from NCBI
	Class	Order	Species	Accession	Length	A+T content
Anthozoa	Hexacorallia	Actiniaria	Isosicyonis striata	KR051006	19001	0.60281
			Bolocera sp BZ 2016	KU507297	19463	0.605148
			Paraphelliactis xishaensis	MT997141	18592	0.615157
			Stichodactyla haddoni	MW760873	18999	0.612032
			Metridium senile	NC_000933	17443	0.618644
			Nematostella sp JVK 2006	NC_008164	16389	0.608579
			Bolocera tuediae	NC_022470	19143	0.602779
			Alicia sansibarensis	NC_027610	19575	0.610064
			Antholoba achates	NC_027611	17816	0.618882
			Halcampoides purpureus	NC_027612	18038	0.578834
			Phymanthus crucifer	NC_027614	19727	0.623663
			Sagartia ornata	NC_027615	17446	0.622091
			Anthopleura anjunae	NC_030274	20039	0.61026
			Anemonia viridis	NC_037177	20108	0.61304
			Anemonia manjano	NC_037178	19545	0.616372
			Actinia equina	NC_039929	20690	0.610198
			Actinia tenebrosa	NC_044902	20691	0.610217
			Diadumene lineata	NC_045515	17552	0.625741
			Epiactis japonica	NC_047217	18835	0.608336
			Haloclava producta	NC_047218	17416	0.624368
			Heteractis aurora	NC_047219	19999	0.615681
			Liponema brevicorne	NC_047221	19143	0.602936
			Anemonia sulcata	NC_049065	20390	0.613193
			Entacmaea quadricolor	NC_049066	20960	0.603101
		Antipatharia	Trissopathes cf tetracrada NB 2020	MT318840	18469	0.604689
			Antipathes cf dichotoma NB 2020	MT318841	19969	0.582653
			Bathypathes sp n 2 NB 2020	MT318842	17700	0.601243
			Bathypathes sp n 3 NB 2020	MT318843	17700	0.601638
			Bathypathes sp 1 NB 2020	MT318844	17700	0.601243
			Dendrobathypathes sp n NB 2020	MT318845	17687	0.59654
			Leiopathes cf glaberrima NB 2020	MT318846	21669	0.606165
			Leiopathes expansa	MT318847	21653	0.606059
			Parantipathes cf hirondelle NB 2020	MT318849	17734	0.597722
			Parantipathes hirondelle	MT318850	17734	0.597778
			Parantipathes sp NB 2020	MT318851	17734	0.597666
			Phanopathes sp NB 2020	MT318852	20304	0.611653
			Sibopathes cf macrospina NB 2020	MT318853	17734	0.597609
			Stauropathes arctica	MT318854	17700	0.601299
			Stauropathes cf punctata NB 2020	MT318855	17690	0.600848
			Stichopathes abyssicola	MT318856	19968	0.583083
			Stichopathes sp n NB 2020	MT318857	19839	0.606533
			Telopathes sp NB 2020	MT318858	17681	0.600079
			Tylopathes sp n NB 2020	MT318859	17679	0.588325
			Stichopathes sp SCBUCN 8850	MZ157399	20463	0.648243
			Stichopathes sp SCBUCN 8849	MZ157400	20389	0.648634
			Chrysopathes formosa	NC_008411	18398	0.604522
			Stichopathes luetkeni	NC_018377	20448	0.647594
			Myriopathes japonica	NC_027667	17733	0.598827
			Tanacetipathes thamnea	NC_046843	17712	0.598295
		Corallimorpharia	Pseudocorynactis sp SIO	KP938437	21239	0.609539
			Corallimorphus profundus	KP938440	20488	0.603524
			Discosoma sp	MH308003	20288	0.60903
			Discosoma sp CASIZ 168915	NC_008071	20908	0.610388
			Discosoma sp CASIZ 168916	NC_008072	20912	0.610463
			Rhodactis sp CASIZ 171755	NC_008158	20093	0.610511
			Ricordea florida	NC_008159	21376	0.621351
			Discosoma nummiforme	NC_027100	20925	0.609749
			Amplexidiscus fenestrafer	NC_027101	20188	0.610462
			Corynactis californica	NC_027102	20715	0.601979
			Rhodactis indosinensis	NC_027103	20100	0.608806
			Platyzoanthus mussoides	NC_027104	20826	0.610391
			Ricordea yuma	NC_027106	22015	0.623984
		Scleractinia	Alveopora sp MFL 2014	KJ634271	18146	0.621459
			Acropora aculeus	KT001202	18528	0.617228
			Porites sverdrupi	KU956960	18628	0.637105
			Acropora carduus	LC201813	18373	0.61868
			Acropora acuminata	LC201815	18586	0.618046
			Acropora austera	LC201816	18346	0.619536
			Acropora cytherea	LC201817	18568	0.618483
			Acropora echinata	LC201820	18480	0.618615
			Acropora grandis	LC201828	18479	0.618648
			Acropora microphthalma	LC201842	18479	0.618107
			Acropora selago	LC201847	18482	0.61871
			Acropora awi	LC201849	18478	0.618573
			Tubastraea micranthus	MK959041	19085	0.625989
			Tubastraea diaphana	MK959042	19093	0.628398
			Goniopora lobata	MN795054	18770	0.629941
			Psammocora nierstraszi	MT576637	16274	0.695096
			Acropora tenuis	NC_003522	18338	0.620406
			Anacropora matthai	NC_006898	17888	0.616223
			Montipora cactus	NC_006902	17887	0.615978
			Orbicella annularis	NC_007224	16138	0.664271
			Orbicella franksi	NC_007225	16137	0.664498
			Orbicella faveolata	NC_007226	16138	0.664147
			Agaricia humilis	NC_008160	18735	0.595997
			Astrangia sp JVK 2006	NC_008161	14853	0.681007
			Colpophyllia natans	NC_008162	16906	0.66432
			Mussa angulosa	NC_008163	17245	0.662743
			Porites porites	NC_008166	18648	0.63728
			Siderastrea radians	NC_008167	19387	0.631351
			Pocillopora damicornis	NC_009797	17415	0.698708
			Pocillopora grandis	NC_009798	17422	0.698944
			Seriatopora hystrix	NC_010244	17059	0.698576
			Seriatopora caliendrum	NC_010245	17010	0.696473
			Madracis myriaster	NC_011160	16951	0.683146
			Stylophora pistillata	NC_011162	17177	0.70117
			Desmophyllum pertusum	NC_015143	16150	0.651269
			Fungiacyathus stephanus	NC_015640	19381	0.621743
			Fimbriaphyllia ancora	NC_015641	18875	0.62204
			Polycyathus sp MFL 2011	NC_015642	15357	0.709058
			Goniopora columna	NC_015643	18766	0.628957
			Porites okinawensis	NC_015644	18647	0.637958
			Madrepora oculata	NC_018364	15841	0.696673
			Platygyra carnosa	NC_020049	16463	0.670109
			Acropora humilis	NC_022823	18479	0.618702
			Acropora muricata	NC_022824	18481	0.618635
			Acropora horrida	NC_022825	18480	0.617965
			Acropora hyacinthus	NC_022826	18566	0.61855
			Acropora aspera	NC_022827	18479	0.618811
			Acropora florida	NC_022828	18365	0.619494
			Acropora yongei	NC_022829	18342	0.620488
			Acropora digitifera	NC_022830	18479	0.618594
			Acropora nasuta	NC_022831	18481	0.618906
			Acropora divaricata	NC_022832	18481	0.618473
			Acropora robusta	NC_022833	18480	0.618669
			Isopora togianensis	NC_024089	18637	0.617589
			Astreopora explanata	NC_024090	18106	0.621893
			Isopora palifera	NC_024091	18725	0.617303
			Astreopora myriophthalma	NC_024092	18106	0.621451
			Porites panamensis	NC_024182	18628	0.637159
			Turbinaria peltata	NC_024671	18966	0.629811
			Solenosmilia variabilis	NC_025472	15968	0.653244
			Tubastraea coccinea	NC_026025	19070	0.62753
			Dendrophyllia cribrosa	NC_026026	19072	0.626573
			Pavona decussata	NC_026527	18378	0.592665
			Pseudosiderastrea formosa	NC_026530	19475	0.63697
			Pseudosiderastrea tayamai	NC_026531	19475	0.637279
			Porites rus	NC_027526	18647	0.637743
			Dendrophyllia arbuscula	NC_027590	19069	0.626986
			Porites lutea	NC_029695	18646	0.637402
			Galaxea fascicularis	NC_029696	18751	0.616607
			Porites lobata	NC_030186	18647	0.637636
			Tubastraea tagusensis	NC_030352	19094	0.628417
			Desmophyllum dianthus	NC_034275	16310	0.648314
			Favites pentagona	NC_034916	18006	0.664279
			Favites abdita	NC_035879	17825	0.662048
			Montipora aequituberculata	NC_037359	17886	0.616236
			Porites fontanesii	NC_037434	18658	0.633562
			Porites harrisoni	NC_037435	18630	0.636554
			Alveopora japonica	NC_040136	18144	0.622079
			Montipora efflorescens	NC_040137	17886	0.616348
			Echinophyllia aspera	NC_040169	17697	0.659208
			Plesiastrea versipora	NC_042481	15320	0.679961
			Acropora valida	NC_042742	18385	0.619636
			Hydnophora exesa	NC_042795	17790	0.666273
			Dipsastraea rotumana	NC_044074	16466	0.668165
			Goniopora djiboutiensis	NC_045931	18765	0.62867
			Dipsastraea favus	NC_046690	17054	0.664712
			Paraconotrochus antarcticus	NC_056275	17562	0.628004
			Gardineria hawaiiensis	NC_056290	19430	0.60139
		Zoantharia	Savalia savaglia	DQ825686	20764	0.516808
			Neozoanthus aff uchina AP 2020	MN873592	21804	0.532884
			Zoanthus cf pulchellus AP 2020	MN873599	21139	0.536213
			Zoanthus cf sociatus AP 2020	MN873600	21140	0.536187
			Zoanthus sp AP 2020	MN873602	21140	0.53614
			Zoanthus sansibaricus	NC_035578	20972	0.532806
			Palythoa heliodiscus	NC_035579	20841	0.525119
			Hydrozoanthus gracilis	NC_046400	20689	0.521582
			Microzoanthus occultus	NC_046401	21656	0.589813
			Nanozoanthus harenaceus	NC_046402	18577	0.610055
			Palythoa mizigama	NC_046403	21104	0.52554
			Palythoa mutuki	NC_046404	21278	0.522887
			Parazoanthus elongatus	NC_046405	21148	0.510072
			Sphenopus marsupialis	NC_046406	21199	0.52427
			Epizoanthus illoricatus	NC_046474	20447	0.560962
			Parazoanthus swiftii	NC_046475	21499	0.50607
			Zoanthus sociatus	NC_046476	21202	0.535091
Anthozoa	Octocorallia	Alcyonacea	Corallium japonicum	AB595189	18913	0.622006
			Anthomastus sp USNM 1171062	KM015352	18715	0.632968
			Anthomastus sp USNM 1081145	KM015353	19124	0.630673
			Leptogorgia gaini	KY559404	19682	0.629052
			Leptogorgia cf palma AP 2017	KY559406	18731	0.630773
			Leptogorgia sp USNM 1437444	KY559412	18849	0.630113
			Callogorgia cf gracilis EE 2018	MH719202	18937	0.62502
			Leptogorgia virgulata	MK301586	18845	0.631043
			Sarcophyton trocheliophorum	MK994517	18508	0.648422
			Leptogorgia hebes	MN052675	19247	0.626643
			Sinularia maxima	MN485891	18730	0.641751
			Telestula humilis	MT254527	18740	0.636019
			Telestula cf batoni AP 2020	MT254530	18763	0.628258
			Incrustatus comauensis	MT254531	18977	0.635401
			Telestula septentrionalis	MT254532	18751	0.628286
			Trachythela sp YZ 2021	MW238423	18715	0.626075
			Sinularia penghuensis	MW256412	18730	0.641911
			Eunicella verrucosa	MW588805	19267	0.627031
			Sinularia acuta	MW987591	18730	0.641858
			Briareum asbestinum	NC_008073	18632	0.629025
			Antillogorgia bipinnata	NC_008157	18733	0.627075
			Keratoisidinae sp BAL208 1	NC_010764	18923	0.624267
			Acanella arbuscula	NC_011016	18616	0.627471
			Dendronephthya gigantea	NC_013573	18842	0.627906
			Pleurocorallium konojoi	NC_015406	18969	0.617428
			Sinularia peculiaris	NC_018379	18742	0.642247
			Paraminabea aldersladei	NC_018790	19886	0.624359
			Dendronephthya mollis	NC_020456	18844	0.628211
			Echinogorgia complexa	NC_020457	19445	0.631165
			Euplexaura crassa	NC_020458	18674	0.627182
			Pleurocorallium elatius	NC_022804	18969	0.617534
			Dendronephthya suensoni	NC_022809	18851	0.627765
			Corallium rubrum	NC_022864	18915	0.623315
			Dendronephthya castanea	NC_023343	18907	0.628021
			Scleronephthya gracillimum	NC_023344	18950	0.62686
			Calicogorgia granulosa	NC_023345	20246	0.607132
			Junceella fragilis	NC_024181	18724	0.621075
			Narella hawaiiensis	NC_026192	18838	0.623527
			Sibogagorgia cauliflora	NC_026193	19030	0.621387
			Muricea crassa	NC_029697	19586	0.638977
			Sinularia cf cruciata GS 2016	NC_034318	18730	0.641324
			Paramuricea clavata	NC_034749	18669	0.626761
			Leptogorgia capverdensis	NC_035663	18722	0.632037
			Eugorgia mutabilis	NC_035665	19157	0.62823
			Eunicella albicans	NC_035666	19175	0.625763
			Eunicella cavolini	NC_035667	19316	0.626061
			Pacifigorgia cairnsi	NC_035668	19156	0.626383
			Leptogorgia alba	NC_035669	18848	0.631526
			Leptogorgia sarmentosa	NC_035670	18722	0.632144
			Dendronephthya putteri	NC_036022	18853	0.627805
			Sinularia ceramensis	NC_044122	18740	0.642102
			Plumarella spinosa	NC_046465	19037	0.620844
			Plumarella adhaerans	NC_046480	19036	0.620876
			Carijoa riisei	NC_048963	18714	0.653575
		Helioporacea	Heliopora coerulea	NC_020375	18957	0.630902
		Pennatulacea	Anthoptilum sp 1 RH 2019	MK919656	18850	0.631194
			Halipteris cf finmarchica RH 2019	MK919659	18513	0.634905
			Kophobelemnon sp 1 RH 2019	MK919660	18883	0.630408
			Kophobelemnon sp 3 RH 2019	MK919661	19109	0.630279
			Kophobelemnon sp 4 RH 2019	MK919662	19130	0.631469
			Pennatula cf aculeata RH 2019	MK919664	18715	0.627678
			Pennatula cf inflata RH 2019	MK919666	19127	0.625503
			Umbellula huxleyi	MK919668	18927	0.630581
			Umbellula sp 1 RH 2019	MK919669	18714	0.622208
			Umbellula sp 2 RH 2019	MK919670	18766	0.632633
			Renilla muelleri	NC_018378	18643	0.637505
			Stylatula elongata	NC_018380	18733	0.625954
			Distichoptilum gracile	NC_044077	19171	0.622555
			Funiculina quadrangularis	NC_044078	18906	0.631387
			Anthoptilum grandiflorum	NC_044086	18853	0.631677
			Pennatula aculeata	NC_044087	18715	0.627571
			Pennatula grandis	NC_044088	18973	0.626469
			Protoptilum carpenteri	NC_044089	18729	0.629131
			Virgularia mirabilis	NC_044091	18770	0.633404
Medusozoa	Hydrozoa	Anthoathecata	Hydra oligactis	NC_010214	16314	0.761616
			Clava multicornis	NC_016465	16898	0.741449
			Hydra sinensis	NC_021406	16189	0.772376
			Turritopsis dohrnii	NC_031213	15425	0.715592
			Spirocodon saltatrix	NC_049868	15752	0.703847
			Turritopsis lata	NC_056128	15047	0.72978
		Leptothecata	Laomedea flexuosa	JN700945	16075	0.725101
			Eutima sp BMK 2020	MW066348	15315	0.709566
			Nemalecium lighti	MZ457217	14320	0.718645
			Blackfordia virginica	NC_053946	15109	0.736118
		Limnomedusae	Cubaia aphrodite	NC_016467	16148	0.686525
			Craspedacusta sowerbii	NC_018537	17922	0.571421
	Scyphozoa	Rhizostomeae	Stomolophus sp CG 2019	MK157198	17006	0.694931
			Cassiopea xamachana	NC_016466	15949	0.709323
			Nemopilema nomurai	NC_035740	17024	0.720336
			Rhopilema esculentum	NC_035741	15855	0.697446
		Semaeostomeae	Aurelia sp 3 sensu Dawson et al 2005	LC005413	16623	0.662095
			Aurelia sp 4 sensu Dawson et al 2005	LC005414	16657	0.645554
			Aurelia aurita	NC_008446	16937	0.667415
			Chrysaora quinquecirrha	NC_020459	16775	0.687511
			Aurelia limbata	NC_046691	16953	0.676517
			Chrysaora pacifica	NC_046775	16964	0.690167
			Aurelia coerulea	NC_046792	16748	0.657093
	Staurozoa	Stauromedusae	Haliclystus antarcticus	NC_030337	15766	0.605734
			Haliclystus octoradiatus	OU744455	18316	0.616619
Fungi			Russula virescens	MH138076	48512	0.787
			Lactarius piperatus	MH319479	60843	0.789
			Rhizopogon salebrosus	MH794152	66704	0.785
			Laccaria amethystina	MK697669	65156	0.766
			Paxillus involutus	MK993563	39109	0.782
			Peltigera rufescens	MW711788	65199	0.733
			Metschnikowia hibisci	NC_050846	67292	0.759

## Sheet: Table S2
Table S2 Gene Properties in the mtDNA
	Gene			atp6	atp8	cox1	cox2	cox3	cytb	nad1	nad2	nad3	nad4	nad4L	nad5	nad6	rrnL	rrnS	trnM	trnW
Anthozoa	Hexacorallia	Actiniaria	size	690.4±1.8	217.4±4.2	1580.8±11.5	754.2±53.5	785.0±19.0	1160.5±37.4	1000.2±33.1	1220.5±116.4	356.8±1.2	885.5±591.7	300.0±0.0	1836.3±20.7	606.5±7.7	1969.4±463.2	1057.2±80.2	70.7±1.4	70.0±0.3
			%AT	62.1±1.0	64.1±1.6	61.0±0.9	63.9±1.1	60.6±1.3	61.5±1.2	62.2±1.2	60.0±1.6	63.2±1.4	65.4±2.7	67.9±1.3	62.6±1.1	60.1±1.3	58.7±0.7	55.4±0.8	53.3±2.2	47.4±1.6
			start	ATG(1.00)	ATG(1.00)	ATG(1.00)	ATG(1.00)	ATG(1.00)	ATG(0.71)/GTG(0.29)	ATG(1.00)	ATG(1.00)	ATG(0.96)/GTG(0.04)	ATG(0.96)/ATA(0.04)	ATG(1.00)	ATG(1.00)	ATG(1.00)	NA	NA	NA	NA
			end	TAA(1.00)	TAA(0.92)/TAG(0.08)	TAA(0.96)/TAG(0.04)	TAA(1.00)	TAA(0.71)/TAG(0.29)	TAG(0.58)/TAA(0.42)	TAA(1.00)	TAG(0.71)/TAA(0.29)	TAA(0.88)/TAG(0.12)	TAA(0.88)/TAG(0.12)	TAA(0.96)/TAG(0.04)	TAA(0.67)/TAG(0.29)/T(0.04)	TAA(0.96)/TAG(0.04)	NA	NA	NA	NA
		Antipatharia	size	697.1±13.1	213.7±1.3	1590.2±3.8	750.0±0.0	787.4±7.8	1141.9±2.6	991.9±21.9	1480.9±136.4	357.1±0.6	889.6±595.6	300.0±0.0	1847.5±9.0	581.4±23.0	2562.3±123.1	1146.7±16.4	71.0±0.0	70.0±0.0
			%AT	63.3±1.7	66.8±2.4	60.5±1.5	62.5±1.5	59.6±1.3	61.5±1.2	61.1±1.4	60.4±1.2	64.0±1.1	64.7±3.5	67.7±1.8	61.4±1.6	63.6±1.2	58.4±1.8	53.7±1.1	46.8±1.3	49.8±1.0
			start	ATG(1.00)	ATG(1.00)	ATG(1.00)	ATG(1.00)	ATG(1.00)	ATG(1.00)	ATG(1.00)	ATG(1.00)	ATG(0.92)/GTG(0.08)	ATG(1.00)	ATG(1.00)	ATG(1.00)	ATG(0.88)/TTG(0.12)	NA	NA	NA	NA
			end	TAA(0.96)/TAG(0.04)	TAA(0.92)/TAG(0.08)	TAA(1.00)	TAG(1.00)	TAA(0.88)/TAG(0.12)	TAA(1.00)	TAG(0.64)/TAA(0.36)	TAA(1.00)	TAA(1.00)	TAG(0.96)/TAA(0.04)	TAA(0.92)/TAG(0.08)	TAA(1.00)	TAG(0.68)/TAA(0.32)	NA	NA	NA	NA
		Corallimorpharia	size	699.0±0.0	213.7±7.6	1600.4±42.5	756.0±4.9	789.0±0.0	1163.5±22.4	984.2±0.8	1098.0±0.0	357.0±0.0	887.4±599.3	300.0±0.0	1839.0±0.0	613.2±5.8	2410.8±110.9	1235.4±69.4	71.0±0.0	70.0±0.4
			%AT	64.8±0.7	65.1±1.8	61.2±0.8	63.1±0.7	61.3±0.8	62.7±0.9	59.9±0.5	60.7±0.4	62.9±1.2	64.5±1.7	66.0±0.8	61.3±0.8	60.5±1.2	58.7±0.7	57.6±1.3	44.9±3.6	48.9±1.4
			start	ATG(1.00)	ATG(1.00)	ATG(0.92)/GTG(0.08)	ATG(0.69)/GTG(0.23)/CTG(0.08)	ATG(1.00)	ATG(1.00)	ATG(0.85)/GTG(0.08)/TTA(0.08)	ATG(1.00)	GTG(0.77)/ATG(0.23)	GTG(0.62)/TTG(0.31)/ATG(0.08)	GTG(1.00)	GTG(1.00)	GTG(0.62)/ATG(0.31)/ATT(0.08)	NA	NA	NA	NA
			end	TAA(1.00)	TAA(0.85)/TAG(0.15)	TAG(0.77)/TAA(0.23)	TAG(0.54)/TAA(0.46)	TAG(1.00)	TAA(0.77)/TAG(0.23)	TAA(1.00)	TAA(0.85)/TAG(0.15)	TAG(1.00)	TAG(0.92)/TAA(0.08)	TAA(0.92)/TAG(0.08)	TAA(1.00)	TAG(0.85)/TAA(0.15)	NA	NA	NA	NA
		Scleractinia	size	692.8±11.4	213.8±14.8	1591.1±78.9	740.9±38.1	786.2±4.2	1153.9±10.6	975.1±14.9	1114.4±54.5	352.6±7.0	883.2±584.9	300.0±0.0	1830.7±13.7	584.9±18.2	2050.3±377.8	1070.3±140.2	71.1±1.6	70.0±0.4
			%AT	65.1±3.2	71.9±4.1	62.2±1.8	64.3±1.9	63.0±1.5	63.8±3.8	62.6±2.3	63.8±4.5	65.2±2.7	67.3±4.1	70.8±2.1	65.2±3.3	65.2±3.6	63.8±4.3	60.9±3.4	46.2±7.0	52.9±5.2
			start	ATG(1.00)	ATG(0.94)/GTG(0.06)	ATG(0.93)/ATT(0.07)	ATG(0.98)/GTG(0.01)/TTG(0.01)	GTG(0.51)/ATG(0.49)	ATG(0.88)/GTG(0.07)/TTA(0.06)	ATG(0.62)/GTG(0.38)	ATG(0.68)/ATT(0.23)/ATA(0.07)/TTA(0.02)	GTG(0.68)/ATG(0.31)/TTA(0.01)	ATG(0.57)/GTG(0.40)/ATA(0.03)	GTG(0.69)/ATG(0.31)	GTG(0.69)/ATG(0.31)	ATA(0.64)/ATG(0.28)/GTG(0.03)/TTG(0.03)/ATT(0.01)	NA	NA	NA	NA
			end	TAG(0.69)/TAA(0.31)	TAA(0.59)/TAG(0.40)/T(0.01)	TAA(0.75)/TAG(0.25)	TAG(0.64)/TAA(0.33)/T(0.03)	TAG(0.70)/TAA(0.30)	TAA(0.56)/TAG(0.44)	TAA(0.84)/TAG(0.16)	TAA(1.00)	TAG(0.67)/TAA(0.33)	TAG(0.68)/TAA(0.32)	TAA(0.99)/TAG(0.01)	TAG(0.89)/TAA(0.11)	TAA(0.95)/TAG(0.05)	NA	NA	NA	NA
		Zoantharia	size	698.8±1.3	219.5±2.2	1597.2±23.6	753.4±4.1	789.0±0.0	1180.9±18.0	1003.8±14.0	1163.3±12.0	357.0±0.0	890.4±599.3	300.0±0.0	1861.9±10.3	652.2±14.0	2674.0±113.0	1210.2±29.3	71.0±0.0	-
			%AT	59.1±1.0	59.9±3.0	54.3±1.9	59.6±1.2	55.2±1.2	57.9±1.3	58.9±0.5	53.4±1.2	58.6±1.8	60.7±3.7	64.2±1.3	58.2±0.9	54.4±2.3	51.9±3.2	48.8±2.8	42.6±3.4	-
			start	ATG(1.00)	ATG(1.00)	ATG(1.00)	ATG(1.00)	ATG(1.00)	ATG(0.94)/GTG(0.06)	ATG(1.00)	ATG(0.94)/CTG(0.06)	ATG(1.00)	ATG(1.00)	ATG(1.00)	ATG(1.00)	ATG(1.00)	NA	NA	NA	NA
			end	TAG(0.88)/TAA(0.12)	TAA(1.00)	TAG(0.82)/TAA(0.18)	TAG(0.88)/TAA(0.12)	TAG(0.88)/TAA(0.12)	TAA(0.82)/TAG(0.18)	TAG(0.65)/TAA(0.35)	TAG(0.94)/TAA(0.06)	TAA(0.71)/TAG(0.29)	TAG(0.59)/TAA(0.41)	TAA(0.82)/TAG(0.18)	TAA(1.00)	TAA(0.94)/TAG(0.06)	NA	NA	NA	NA
	Octocorallia	Alcyonacea	size	708.3±1.5	216.0±0.0	1597.7±13.6	762.0±0.0	786.0±0.0	1161.2±13.8	973.6±4.3	1188.2±86.8	356.0±4.7	871.5±580.2	294.0±0.0	1819.7±8.2	556.8±5.9	2209.9±394.0	986.5±96.7	70.7±0.9	-
			%AT	67.2±0.8	66.7±1.4	62.5±0.7	62.5±0.9	62.5±0.9	65.2±1.3	63.1±0.8	64.2±1.0	65.9±1.3	66.7±0.8	66.8±0.8	64.3±0.8	66.2±1.3	57.9±1.1	55.7±0.9	55.9±2.2	-
			start	ATG(0.98)/ATA(0.02)	ATG(1.00)	ATG(1.00)	ATG(1.00)	ATG(1.00)	ATG(0.98)/ATA(0.02)	ATG(1.00)	ATG(0.96)/TTA(0.02)/ATT(0.02)	ATG(0.96)/GTG(0.04)	ATG(1.00)	ATG(1.00)	ATG(1.00)	ATG(0.93)/GTG(0.06)/ATA(0.02)	NA	NA	NA	NA
			end	TAA(0.98)/TAG(0.02)	TAG(0.52)/TAA(0.48)	T(0.85)/TAA(0.15)	TAG(0.89)/TAA(0.11)	TAG(0.96)/TAA(0.04)	TAG(0.65)/TAA(0.35)	TAG(0.93)/TAA(0.07)	TAG(0.94)/T(0.04)/TA(0.02)	TAG(0.85)/TAA(0.15)	TAA(0.98)/TAG(0.02)	TAA(0.96)/TAG(0.04)	TAG(0.87)/TAA(0.13)	TAG(0.98)/TAA(0.02)	NA	NA	NA	NA
		Pennatulacea	size	708.0±0.0	215.8±0.7	1566.0±1.0	763.6±6.0	786.0±0.0	1188.9±98.8	993.5±35.4	1374.0±12.0	354.0±0.0	871.5±585.3	294.0±0.0	1817.8±1.9	556.7±7.2	1815.1±85.4	1058.9±2.8	71.0±0.0	-
			%AT	67.4±0.4	65.4±1.0	62.5±0.5	63.1±0.4	62.3±0.6	64.2±0.8	62.0±0.4	63.8±0.5	67.2±0.7	67.1±0.7	67.5±0.6	64.1±0.4	65.4±0.8	57.7±0.5	56.1±0.3	58.9±2.1	-
			start	ATG(1.00)	ATG(1.00)	ATG(1.00)	ATG(1.00)	ATG(0.95)/GTG(0.05)	ATG(1.00)	ATG(1.00)	ATG(0.63)/TTG(0.26)/GTG(0.11)	ATG(1.00)	ATG(1.00)	ATG(1.00)	ATG(1.00)	ATG(1.00)	NA	NA	NA	NA
			end	TAA(1.00)	TAG(0.89)/TAA(0.11)	TAA(1.00)	TAG(1.00)	TAG(0.89)/TAA(0.11)	TAG(0.79)/TAA(0.21)	TAG(0.84)/TAA(0.16)	TAG(1.00)	TAA(1.00)	TAA(0.95)/TAG(0.05)	TAA(1.00)	TAG(0.89)/TAA(0.11)	TAG(1.00)	NA	NA	NA	NA
		Helioporacea	size	708.0±0.0	216.0±0.0	1653.0±0.0	762.0±0.0	819.0±0.0	1161.0±0.0	981.0±0.0	1356.0±0.0	354.0±0.0	877.5±0.0	294.0±0.0	1818.0±0.0	558.0±0.0	1975.0±0.0	1054.0±0.0	71.0±0.0	-
			%AT	67.4±0.0	65.3±0.0	62.9±0.0	63.0±0.0	62.5±0.0	65.1±0.0	62.7±0.0	63.3±0.0	66.7±0.0	67.3±0.0	68.4±0.0	64.4±0.0	65.1±0.0	58.3±0.0	56.0±0.0	59.2±0.0	-
			start	ATG(1.00)	ATG(1.00)	ATG(1.00)	ATG(1.00)	ATG(1.00)	ATG(1.00)	ATG(1.00)	ATG(1.00)	ATG(1.00)	ATG(1.00)	ATG(1.00)	ATG(1.00)	ATG(1.00)	NA	NA	NA	NA
			end	TAA(1.00)	TAG(1.00)	TAG(1.00)	TAG(1.00)	TAG(1.00)	TAG(1.00)	TAG(1.00)	TAG(1.00)	TAA(1.00)	TAA(1.00)	TAA(1.00)	TAG(1.00)	TAG(1.00)	NA	NA	NA	NA
Medusozoa	Hydrozoa	Anthoathecata	size	704.5±1.2	205.0±1.5	1602.7±76.3	743.5±9.8	786.0±0.0	1149.0±17.8	986.0±4.1	1340.0±23.9	354.0±4.6	877.8±605.0	298.5±1.6	1832.0±1.5	573.5±35.1	1743.0±15.8	900.2±18.9	71.0±0.0	69.7±0.5
			%AT	76.0±3.0	82.7±3.9	65.9±2.8	72.0±4.0	71.6±3.2	72.4±2.9	73.1±2.9	80.4±3.6	77.6±2.6	77.7±3.4	79.3±3.1	76.1±2.5	79.7±3.5	76.3±2.6	74.8±1.7	71.1±2.8	64.9±4.3
			start	ATG(1.00)	ATG(1.00)	ATG(0.67)/GTG(0.33)	ATG(1.00)	ATG(1.00)	ATG(1.00)	ATG(0.83)/GTG(0.17)	ATG(0.83)/GTG(0.17)	ATG(1.00)	ATG(1.00)	ATG(1.00)	ATG(0.67)/GTG(0.33)	ATG(1.00)	NA	NA	NA	NA
			end	TAA(1.00)	TAA(1.00)	TAG(0.50)/TAA(0.33)/T(0.17)	TAA(1.00)	TAA(1.00)	TAA(1.00)	TAA(1.00)	TAA(0.67)/TAG(0.33)	TAA(1.00)	TAA(1.00)	TAA(0.83)/TAG(0.17)	TAA(0.67)/TAG(0.33)	TAG(0.67)/TAA(0.33)	NA	NA	NA	NA
		Leptothecata	size	704.2±1.5	201.8±1.5	1380.8±388.7	730.5±13.3	789.0±6.0	1142.2±3.8	981.0±14.1	1317.8±52.7	354.8±2.9	874.5±617.4	297.0±6.0	1827.0±8.5	543.0±32.1	1694.0±74.2	887.3±38.7	73.5±5.0	71.0±2.0
			%AT	73.4±0.8	82.0±2.8	65.7±1.3	69.7±1.5	69.0±1.5	71.0±1.5	71.7±1.3	78.9±2.2	75.4±0.9	75.6±2.4	76.5±2.8	73.9±2.3	77.7±1.3	73.3±1.6	71.9±0.5	69.1±2.1	63.5±3.6
			start	ATG(1.00)	ATG(1.00)	ATG(0.75)/TTA(0.25)	ATG(1.00)	ATG(1.00)	GTG(0.75)/ATG(0.25)	ATG(1.00)	ATG(1.00)	ATG(1.00)	ATG(0.75)/GTG(0.25)	ATG(0.75)/ATA(0.25)	ATG(1.00)	ATG(1.00)	NA	NA	NA	NA
			end	TAA(1.00)	TAA(0.75)/TAG(0.25)	TAA(0.75)/---(0.25)	TAA(1.00)	TAA(1.00)	TAA(1.00)	TAA(0.75)/TAG(0.25)	TAA(1.00)	TAA(1.00)	TAA(1.00)	TAA(0.75)/TAG(0.25)	TAG(0.75)/TAA(0.25)	TAA(1.00)	NA	NA	NA	NA
		Limnomedusae	size	705.0±0.0	207.0±0.0	1566.0±0.0	739.5±2.1	786.0±0.0	1165.5±27.6	997.5±2.1	1351.5±2.1	357.0±0.0	882.8±667.7	304.5±6.4	1833.0±0.0	564.0±0.0	1789.0±39.6	994.5±0.7	71.0±0.0	71.0±0.0
			%AT	62.9±10.5	67.6±7.5	59.8±9.0	62.1±7.8	60.4±7.6	60.7±8.9	59.1±9.8	62.5±9.9	64.3±9.7	64.5±8.4	67.4±10.2	61.3±10.5	63.7±10.0	66.4±5.1	65.8±4.7	65.5±3.0	57.0±3.0
			start	ATG(1.00)	ATG(1.00)	ATG(1.00)	ATG(1.00)	ATG(1.00)	ATG(1.00)	ATG(1.00)	ATG(1.00)	ATG(1.00)	ATG(1.00)	ATG(1.00)	ATG(1.00)	ATG(1.00)	NA	NA	NA	NA
			end	TAA(1.00)	TAA(1.00)	TAG(1.00)	TAG(0.50)/TAA(0.50)	TAG(0.50)/TAA(0.50)	TAG(0.50)/TAA(0.50)	TAG(0.50)/TAA(0.50)	TAA(1.00)	TAA(1.00)	TAG(1.00)	TAA(1.00)	TAA(1.00)	TAG(1.00)	NA	NA	NA	NA
	Scyphozoa	Rhizostomeae	size	702.0±0.0	207.0±4.2	1586.2±6.2	745.5±1.7	786.0±0.0	1139.2±9.3	965.2±6.2	1203.0±133.5	348.0±13.9	831.4±594.0	277.5±29.4	1761.0±90.4	543.8±21.3	1747.5±68.4	784.2±298.9	71.0±0.0	70.0±0.0
			%AT	72.2±0.8	76.7±1.7	65.9±0.6	69.4±0.6	66.7±1.4	68.5±1.0	68.7±1.3	72.5±1.5	72.5±2.3	72.3±3.5	74.7±2.5	71.3±1.4	73.0±2.7	70.9±1.4	69.7±1.0	66.9±1.8	65.0±3.4
			start	ATG(1.00)	ATG(1.00)	ATG(1.00)	ATG(0.75)/ATA(0.25)	ATG(1.00)	ATG(0.50)/ATA(0.50)	ATG(0.50)/ATA(0.50)	ATG(0.50)/TTG(0.25)/ATA(0.25)	GTG(0.50)/ATA(0.50)	ATG(0.50)/TTG(0.25)/ATA(0.25)	ATG(0.50)/GTG(0.25)/ATA(0.25)	ATG(0.50)/ATA(0.50)	ATG(0.50)/ATA(0.50)	NA	NA	NA	NA
			end	TAA(1.00)	TAA(0.75)/TAG(0.25)	TAA(1.00)	TAA(0.75)/TAG(0.25)	TAA(0.75)/TAG(0.25)	TAG(0.75)/TAA(0.25)	TAA(0.75)/TAG(0.25)	TAA(1.00)	TAA(1.00)	TAA(1.00)	TAA(1.00)	TAA(1.00)	TAG(0.50)/TAA(0.50)	NA	NA	NA	NA
		Semaeostomeae	size	705.9±1.5	203.1±1.5	1581.4±10.0	741.4±9.6	786.0±0.0	1143.4±5.9	972.0±0.0	1319.1±1.5	360.0±0.0	873.0±591.5	303.0±0.0	1818.0±0.0	566.1±11.7	1798.9±55.8	962.7±11.2	71.0±0.0	70.0±0.0
			%AT	68.0±1.9	70.9±3.1	63.8±1.1	67.4±1.5	64.2±0.9	65.0±1.7	65.3±2.3	70.0±1.6	67.5±1.9	68.0±3.5	70.2±3.4	67.1±1.2	67.8±3.0	67.1±1.8	67.8±2.0	62.0±1.6	62.2±2.7
			start	ATG(0.86)/GTG(0.14)	ATG(1.00)	ATG(1.00)	ATG(0.86)/TTA(0.14)	ATG(1.00)	ATG(1.00)	ATG(1.00)	ATG(1.00)	GTG(1.00)	ATG(1.00)	ATG(1.00)	ATG(1.00)	ATG(1.00)	NA	NA	NA	NA
			end	TAA(1.00)	TAA(0.86)/TAG(0.14)	TAA(0.86)/TAG(0.14)	TAG(0.57)/TAA(0.43)	TAA(1.00)	TAG(0.71)/TAA(0.29)	TAA(0.86)/TAG(0.14)	TAA(1.00)	TAA(1.00)	TAA(0.86)/TAG(0.14)	TAA(1.00)	TAA(1.00)	TAG(1.00)	NA	NA	NA	NA
	Staurozoa	Stauromedusae	size	708.0±0.0	204.0±0.0	1578.0±0.0	747.0±0.0	786.0±0.0	1143.0±0.0	952.0±0.0	1347.0±0.0	318.0±0.0	839.0±0.0	288.0±0.0	1687.0±0.0	499.0±0.0	1831.0±0.0	917.0±0.0	69.0±0.0	71.0±0.0
			%AT	62.4±0.0	63.7±0.0	60.1±0.0	62.7±0.0	60.6±0.0	60.1±0.0	59.8±0.0	63.0±0.0	63.5±0.0	62.7±0.0	65.6±0.0	61.1±0.0	61.5±0.0	57.3±0.0	57.9±0.0	55.1±0.0	54.9±0.0
			start	ATG(1.00)	ATG(1.00)	ATG(1.00)	ATG(1.00)	ATG(1.00)	ATG(1.00)	ATC(1.00)	ATG(1.00)	ATA(1.00)	ATG(1.00)	ATA(1.00)	ATG(1.00)	ATG(1.00)	NA	NA	NA	NA
			end	TAA(1.00)	TAA(1.00)	TAA(1.00)	TAG(1.00)	TAA(1.00)	TAA(1.00)	T(1.00)	TAA(1.00)	TAA(1.00)	T(1.00)	TAA(1.00)	T(1.00)	T(1.00)	NA	NA	NA	NA
